# Supplementary material for: Antifungal Volatilomes Mediated Defense Mechanism against Fusarium oxysporum f. sp. lycopersici, the Incitant of Tomato Wilt
Source: Molecules. 2022 Jun 6;27(11):3631. doi: 10.3390/molecules27113631 (PMC9182059; doi:10.3390/molecules27113631)
Supplement: Supplementary file 1 [file molecules-27-03631-s001.zip]

Archive with 1 entries (1 files):
- molecules-1699848-supplementary.pdf
